# Supplementary material for: Can Retinal Ganglion Cell Dipoles Seed Iso-Orientation Domains in the Visual Cortex?
Source: PLoS One. 2014 Jan 24;9(1):e86139. doi: 10.1371/journal.pone.0086139 (PMC3901677; doi:10.1371/journal.pone.0086139)
Supplement: Source Code S1 — Source code for simulating mPIPP mosaics (Source_Code_S1.c). (C) [file pone.0086139.s003.c]

////////////////////////////////////////////////////////////////////////////////////
////////////////////////////////////////////////////////////////////////////////////
////////////////////////////////////////////////////////////////////////////////////
////////////////////////////////////////////////////////////////////////////////////
//
//
//     "Source_Code_S1.c" is a program to calculate mosaics of ganglion cells subject to
//     an external field of angular correlations. This file implements
//     the modified pairwise interaction process proposed (mPIPP) in PLoS ONE
//     by Manuel Schottdorf, Fred Wolf and Wolfgang keil.
//     This program can also be used to simulate the original pairwise interaction point 
//     process (PIPP) proposed in Eglen et al. 2005 and is the first free implementation 
//     of these algorithms.
//
//     Specifically it does:
//
//     (1) Read the file Source_Code_S2.dat
//     (2) Run a mPIPP using the OPM from Source_Code_S2.dat
//     (3) Saves the result in three files: on_lattice.dat, off_lattice.dat and param.dat
//
//     on_lattice.dat and off_lattice.dat contain a list of x|y coordinates. 
//     param.dat contains a list of the parameters of the mPIPP
//
//     The output of this program can be plotted right away using the matlab script 
//     "Soure_Code_S3.m".
//
//     A typical run with the given parameters takes about 60 Minutes on a 
//     Intel(R) Core(TM) i7-3770K CPU @ 3.50GHz after being compiled with GCC 
//     ("g++ ./Source_Code_S1.c -O3 -march=native") running on a linux machine.
//
//     This program is free software: you can redistribute it and/or modify
//     it under the terms of the GNU General Public License as published by
//     the Free Software Foundation, either version 3 of the License, or
//     (at your option) any later version.
// 
//     This program is distributed in the hope that it will be useful,
//     but WITHOUT ANY WARRANTY; without even the implied warranty of
//     MERCHANTABILITY or FITNESS FOR A PARTICULAR PURPOSE.  See the
//     GNU General Public License for more details.
// 
//     You should have received a copy of the GNU General Public License
//     along with this program.  If not, see <http://www.gnu.org/licenses/>.
//
//
////////////////////////////////////////////////////////////////////////////////////
////////////////////////////////////////////////////////////////////////////////////
////////////////////////////////////////////////////////////////////////////////////
////////////////////////////////////////////////////////////////////////////////////

#include <stdio.h>
#include <stdlib.h>
#include <cmath>
#include <iostream>
#include <fstream>

using namespace std;

////////////////////////////////////////////////////////////////////////////////////
////////////////////////////////////////////////////////////////////////////////////
////
////
////	First, all the parameters
////
////
////////////////////////////////////////////////////////////////////////////////////
////////////////////////////////////////////////////////////////////////////////////


///Part 1: Parameters of the mPIPP

/* In this case chosen for m623, see Eglen et al. 2005 */
const double phi_on = 112.79;
const double alpha_on = 3.05;
const double phi_off = 65.46;
const double alpha_off = 8.11;
const double delta = 20;
const int oncells = 74;
const int offcells = 82;

/* And in addition the "modification" parameters */
const double beta = 30;	//Strength of OPM-Mosaic interaction
const double dipolecrit = 100;	//Critical distance between ON and OFF cells to form a dipole


///Part 2: Specific parameters

const int runs = 5;	//Numer of iterations/update steps
const char* path = "./";	//Path where the map is located and where data will be stored

/* Size of the OPM measured in pixels */
const int opmsub_size_x = 110;	//Size of the OPM in map.dat in x-direction
const int opmsub_size_y = 118;	//Size of the OPM in map.dat in y-direction

/* Size of the retina, measured in mu m */
const double lengthx = 860;	//Length of the box in which the RGCs are located
const double lengthy = 920;	//Width of the box. Note that the ratio of both should be similar!


////////////////////////////////////////////////////////////////////////////////////
////////////////////////////////////////////////////////////////////////////////////
////
////
////	Next, functions used
////
////
////////////////////////////////////////////////////////////////////////////////////
////////////////////////////////////////////////////////////////////////////////////


/* 
 * This random number generator is rather slow and currently the bottle neck of the program.
 * A faster generator might cause a substantial speed up. However, as the C number generator 
 * is available to everyone, we use it here.
 * 
 */
inline double rnd(double max){
  double rn = (double)rand() / RAND_MAX;
  return rn*max;
}


/*
 *  Following are the interaction functions h_11, h_12, h_22 and h_beta as defined the
 * paper.
 */
inline double h11fun(double u){
  return (u>delta)*( 1 - exp( - pow((abs(u-delta))/phi_on,alpha_on) ));
}

inline double h22fun(double u){
  return (u>delta)*( 1 - exp( - pow((abs(u-delta))/phi_off,alpha_off) ));
}

inline double h12fun(double u){
  return u>delta;
}

inline double hbeta(double a, double b, double beta){
  return exp( (beta*cos(a-b)) - beta );
}


/* 
 * Thenext function imports the file "map.dat" and stores the result in an 2D
 * array. The pointer to the array is **opm
 */

inline void importmap(double** opm, int opmsub_size_x, int opmsub_size_y){

  double* emp = new double[opmsub_size_x*opmsub_size_y];

  string str;
  ifstream is;
  int iii=0;
  double number;

  for(int j = 0; path[j] != 0; j++){
    str += path[j];
  }
  str.append("map.dat");
  cout<<str<<endl;
  is.open(str.c_str());	//Open the file

  while(is >> number){	//and save all the data
    emp[iii]=number;
    iii++;
  }
  cout<<"Map has been imported!"<<endl;
  is.close();

  //As emp contains a long list, we need to rewrite in to a 2D array
  for(int i=0;i<opmsub_size_x;i+=1){
    for(int j=0;j<opmsub_size_y;j+=1){
      opm[i][j]=emp[i+(j*opmsub_size_x)];
    }
  }
  
  delete[] emp;
}

/*
 *  And some simple helper function.
 */

inline double maxoftwo(double x, double y){
  if(x>y)
    return x;
  else
    return y;
}


inline double norm(double a, double b){
  return sqrt((a*a) + (b*b));
}

inline double angle(double yy, double xx){
  return atan(yy/xx);
}


////////////////////////////////////////////////////////////////////////////////////
////////////////////////////////////////////////////////////////////////////////////
////
////
////	Finally, the main function
////
////
////////////////////////////////////////////////////////////////////////////////////
////////////////////////////////////////////////////////////////////////////////////


int main ( int argc, char* argv[] ) {

int max_cells = maxoftwo(oncells,offcells);
double lhx = lengthx/2.;
double lhy = lengthy/2.;
double p = 0;
double talt=max(lengthx,lengthy);
int imin=0;
string str;
ofstream os;

/* proz_on and proz_off store the x and y coordinates of the RGCs */
double proz_on[max_cells][2];
double proz_off[max_cells][2];

/* dipole_storage stores the RGCs with which dipoles are formed. 
 * It is important later on. For further info, see below. */
int* dipole_storage = new int[max(oncells,offcells)];

double **opm = new double*[opmsub_size_x];
for (int i = 0; i < opmsub_size_x; ++i){
  opm[i] = new double[opmsub_size_y];
}

importmap(opm, opmsub_size_x, opmsub_size_y);
cout<<endl<<"Starting mPIPP..."<<endl<<endl<<endl;

//First, we initialize all the RGCs with random positions
//In a box of size lengthx times lengthy.
for( int i=0;i<oncells;i++ ){
  proz_on[i][0]=rnd(lengthx)-lhx;
  proz_on[i][1]=rnd(lengthy)-lhy;
}

for( int i=0;i<offcells;i++ ){
  proz_off[i][0]=rnd(lengthx)-lhx;
  proz_off[i][1]=rnd(lengthy)-lhy;
}


for( int co=0;co<runs;co++ ){		//do "runs" updates in which first ON and then OFF cells are updated


/*
 * First all ON cells are updated
 */

  for( int j=0;j<oncells;j++ ){		//update all ON cells
    cout<<"Update No. "<<co<<" -- for ON cell No. "<<j<<endl;
    p=0;
    
    /*
     * In the following loop, we chose a random new position for ON RGC number j and accept it with probability p.
     */
    while(p<rnd(1)){
      p=1;
      talt=max(lengthx, lengthy);
      imin=0;
      double s=0;
      double t=0;
      int counter_dipoles = 0; //A counter to calculate how many dipoles cell "j" forms.
      
      /* This is the new random position for cell "j" */
      proz_on[j][0]=rnd(lengthx)-lhx;
      proz_on[j][1]=rnd(lengthy)-lhy;

      /*This loop runs over all cells to calculate distances and dipoles and finally the probability p*/
      for(int i=0;i<maxoftwo(oncells,offcells);i++){
	/* j is fixed, s is the distance to the i-th ON RGC and t is the distance to the i-th OFF RGC */
	if(i<oncells){
	  s = norm(proz_on[j][0] - proz_on[i][0] , proz_on[j][1] - proz_on[i][1]);
	}else{
	  /* 
	   * If i is greater then the number of ON cells, we need an exception. This "else" statement
	   * sets the distance parameter "s" so large that it is not important.
	   * One could do this more elegantly by having two loops over i<oncells and i<offcells
	   * However, this way we only need one loop which might improve the code performance.
	   */
	  s = 10.*max(lengthx,lengthy);
	}
	
	if(i<offcells){
	  t = norm(proz_on[j][0] - proz_off[i][0], proz_on[j][1] - proz_off[i][1]);
	}else{
	  t = 10.*max(lengthx,lengthy);
	}
	
	/* If t is smaller then a certain threshold, this is a dipole*/
	if(t<dipolecrit){
	  dipole_storage[counter_dipoles]=i; //And the cell with which a dipole is formed is stored in dipole_storage
	  counter_dipoles++;
	}
	
	/* Without the dipole interaction, probabilities are multiplied as in Eglen et al. 2005 */
	if(i != j){
	  p *= h11fun( s );
	}
	p *= h12fun( t );
      }
      
      /* Now the one thing missing is the dipole interaction:
       * For all dipoles found (the number is counter_dipoles) we calculate the corresponding position on the OPM 
       * and multiply "p" with the corresponding factor. This is the step which distinguishes Schottdorf et al. 2013 from Eglen et al. 2005*/
      for(int i=0;i<counter_dipoles;i++){
	imin = dipole_storage[i]; //This is the cell which which a dipoles has been formed
	double comx=(proz_on[j][0] + proz_off[imin][0])*0.5; //comx|comy is the dipole's position
	double comy=(proz_on[j][1] + proz_off[imin][1])*0.5;

	int opmcox=(int)(opmsub_size_x*(comx+lhx)/lengthx); //And this position corresponds to opmcox|opmcoy on the OPM.
	int opmcoy=(int)(opmsub_size_y*(comy+lhy)/lengthy);

	p *=hbeta(opm[opmcox][opmcoy], fmod( M_PI + angle(proz_on[j][1] - proz_off[imin][1],proz_on[j][0] - proz_off[imin][0]),M_PI) - (M_PI/2),beta);
	/* Note that here, as angle is definded between [-pi/2,pi/2] the operation mod( # + pi, pi) shifts the dipole angle by 90 deg */
      }
    }//End of look for a good position loop
  }//End of the ON update loop

  
/*
* Then all OFF cells are updated. The method is exactly as for the ON cells.
*/
  for( int j=0;j<offcells;j++ ){
    cout<<"Update No. "<<co<<" -- for OFF cell No. "<<j<<endl;
    p=0;
    while(p<rnd(1)){
      p=1;
      talt=max(lengthx,lengthy);
      imin=0;
      double s=0;
      double t=0;
      int counter_dipoles = 0;
      proz_off[j][0]=rnd(lengthx)-lhx;
      proz_off[j][1]=rnd(lengthy)-lhy;

      for(int i=0;i<maxoftwo(oncells,offcells);i++){
	if(i<offcells){
	  s = norm(proz_off[j][0] - proz_off[i][0] , proz_off[j][1] - proz_off[i][1]);
	}else{
	  s = 10.*max(lengthx,lengthy);
	}
	
	if(i<oncells){
	  t = norm(proz_off[j][0] - proz_on[i][0], proz_off[j][1] - proz_on[i][1]);
	}else{
	  t = 10.*max(lengthx,lengthy);
	}

	if(t<dipolecrit){
	  dipole_storage[counter_dipoles]=i;
	  counter_dipoles++;
	}


	if(i != j){
	  p *= h22fun( s );
	}
	p *= h12fun( t );
      }

      for(int i=0;i<counter_dipoles;i++){
	imin = dipole_storage[i];
	double comx=(proz_off[j][0] + proz_on[imin][0])*0.5;
	double comy=(proz_off[j][1] + proz_on[imin][1])*0.5;

	int opmcox=(int)(opmsub_size_x*(comx+lhx)/lengthx);
	int opmcoy=(int)(opmsub_size_y*(comy+lhy)/lengthy);

	p *=hbeta(opm[opmcox][opmcoy], fmod( M_PI + angle(proz_on[imin][1] - proz_off[j][1],proz_on[imin][0] - proz_off[j][0]),M_PI) - (M_PI/2),beta);
      }
    }//End of look for a good position loop
  }//End of the OFF update loop
  
}//End of the N updates loop.


/*
* Now, the mosaics have been calculated and are stored in proz_on and proz_off.
* The only thing left to do is save the results.
*/

//Save OFF lattice
for(int j = 0; path[j] != 0; j++){
  str += path[j];
}
str.append("off_lattice.dat");

os.open(str.c_str());
for( int j=0;j<offcells;j++){
  os<<proz_off[j][0]<<"\t"<<proz_off[j][1]<<endl;
}
os.close();
str.clear();


//Save ON lattice
for(int j = 0; path[j] != 0; j++){
  str += path[j];
}
str.append("on_lattice.dat");

os.open(str.c_str());
for( int j=0;j<oncells;j++){
  os<<proz_on[j][0]<<"\t"<<proz_on[j][1]<<endl;
}
os.close();
str.clear();

//Save parameters
for(int j = 0; path[j] != 0; j++){
  str += path[j];
}
str.append("param.dat");

os.open(str.c_str());
os<<lengthx<<"\t"<<lengthy<<"\t"<<dipolecrit<<endl;
os.close();
str.clear();

return 0;
}
