# Supplementary material for: Can Retinal Ganglion Cell Dipoles Seed Iso-Orientation Domains in the Visual Cortex?
Source: PLoS One. 2014 Jan 24;9(1):e86139. doi: 10.1371/journal.pone.0086139 (PMC3901677; doi:10.1371/journal.pone.0086139)
Supplement: Source Code S2 — Source code for simulating mPIPP mosaics (Source_Code_S2.dat). (DAT) [file pone.0086139.s004.dat]

-0.673333	-0.673638	-0.670207	-0.667026	-0.66324	-0.661358	-0.658316	-0.652457	-0.645774	-0.645774	-0.637784	-0.628739	-0.625119	-0.617724	-0.613347	-0.599795	-0.583542	-0.576993	-0.564025	-0.540467	-0.529133	-0.496124	-0.475335	-0.45466	-0.402333	-0.336408	-0.336408	-0.25416	-0.156601	-0.0709406	-0.0490719	0.0583132	0.1558	0.246566	0.236511	0.317068	0.371399	0.436554	0.412615	0.44351	0.493182	0.511791	0.485365	0.52496	0.535241	0.542541	0.542541	0.547595	0.551012	0.578899
-0.673333	-0.670613	-0.667702	-0.664491	-0.664491	-0.660586	-0.658125	-0.653173	-0.649764	-0.647204	-0.640062	-0.631547	-0.631547	-0.621466	-0.609244	-0.604998	-0.59462	-0.576993	-0.569893	-0.545909	-0.529133	-0.516231	-0.478016	-0.429006	-0.429006	-0.365954	-0.285608	-0.21781	-0.0962662	-0.0962662	0.0342682	0.155901	0.269186	0.256977	0.335259	0.417563	0.462399	0.436554	0.495432	0.520418	0.538534	0.538534	0.552423	0.56209	0.596382	0.569088	0.574372	0.604357	0.60545	0.578899
-0.67008	-0.66774	-0.668017	-0.665445	-0.663429	-0.660041	-0.658125	-0.65622	-0.651037	-0.645009	-0.643044	-0.637586	-0.628534	-0.625898	-0.614773	-0.604998	-0.600633	-0.583403	-0.561895	-0.561895	-0.53504	-0.500719	-0.481394	-0.455471	-0.426259	-0.351866	-0.252219	-0.252219	-0.125544	0.0182578	0.154953	0.155655	0.269186	0.377113	0.443467	0.417563	0.491088	0.523828	0.548885	0.548885	0.566903	0.579979	0.618068	0.624616	0.596382	0.628852	0.631484	0.659729	0.632661	0.632733
-0.66719	-0.66774	-0.665997	-0.66431	-0.661617	-0.661617	-0.658457	-0.654481	-0.653125	-0.649276	-0.643044	-0.641192	-0.633191	-0.625898	-0.623298	-0.611406	-0.607991	-0.596064	-0.576954	-0.569927	-0.542434	-0.522033	-0.505863	-0.456238	-0.386624	-0.32901	-0.289386	-0.158531	-0.0243821	0.154007	0.154953	0.300063	0.402917	0.472747	0.472747	0.520837	0.554676	0.610326	0.578651	0.626241	0.638162	0.646928	0.646928	0.652474	0.657033	0.686804	0.658932	0.659729	0.686831	0.685455
-0.666028	-0.665661	-0.664488	-0.664488	-0.66278	-0.660329	-0.659227	-0.656026	-0.653125	-0.652039	-0.646408	-0.645531	-0.639795	-0.631316	-0.629638	-0.618393	-0.607991	-0.60437	-0.585806	-0.561704	-0.561704	-0.529388	-0.484793	-0.45578	-0.421771	-0.32901	-0.23877	-0.0527613	-0.0243821	0.152716	0.320415	0.432506	0.432506	0.505293	0.588534	0.619425	0.641855	0.641855	0.657687	0.66794	0.705008	0.675933	0.680952	0.712547	0.713904	0.686804	0.71431	0.713672	0.712018	0.712018
-0.664655	-0.663502	-0.66436	-0.663183	-0.662366	-0.660928	-0.660928	-0.658507	-0.655285	-0.654745	-0.651134	-0.645531	-0.644888	-0.637638	-0.629638	-0.62817	-0.61596	-0.600768	-0.596842	-0.579791	-0.551673	-0.538789	-0.489162	-0.45578	-0.411836	-0.286291	-0.131264	-0.0877752	0.151327	0.375897	0.506145	0.467021	0.580719	0.625635	0.654265	0.654265	0.674709	0.688454	0.728094	0.698564	0.705008	0.737361	0.740055	0.712547	0.741084	0.740775	0.74051	0.764531	0.738362	0.762162
-0.662187	-0.662187	-0.662541	-0.662625	-0.662178	-0.661738	-0.660473	-0.660313	-0.657865	-0.654745	-0.654721	-0.650613	-0.644589	-0.644589	-0.637017	-0.62685	-0.626025	-0.613794	-0.596842	-0.5924	-0.563638	-0.563638	-0.521266	-0.453494	-0.390302	-0.336594	-0.131264	0.148707	0.415653	0.551449	0.551449	0.622834	0.664808	0.726435	0.68998	0.708117	0.751257	0.757802	0.728094	0.762612	0.765542	0.767087	0.767087	0.767645	0.792669	0.791777	0.766295	0.78955	0.78765	0.784586
-0.660511	-0.661334	-0.660896	-0.662024	-0.662178	-0.662082	-0.661504	-0.660313	-0.660379	-0.658171	-0.655006	-0.65573	-0.650895	-0.644699	-0.64523	-0.637068	-0.637068	-0.625579	-0.60957	-0.607531	-0.587141	-0.551768	-0.533865	-0.445757	-0.390302	-0.247245	0.149129	0.467032	0.467032	0.603243	0.668079	0.745052	0.7045	0.726435	0.774788	0.782047	0.782047	0.786995	0.790528	0.818266	0.819077	0.793949	0.819074	0.817424	0.816353	0.816353	0.814125	0.811911	0.83284	0.809354
-0.657084	-0.659355	-0.660896	-0.660621	-0.661671	-0.662265	-0.662265	-0.661758	-0.662511	-0.66189	-0.658811	-0.659915	-0.656988	-0.65296	-0.65296	-0.646621	-0.638119	-0.64017	-0.625676	-0.607531	-0.605914	-0.571797	-0.50149	-0.50149	-0.324322	0.152145	0.613565	0.531913	0.661006	0.764404	0.785675	0.785675	0.797516	0.806623	0.840497	0.812153	0.815256	0.843592	0.843413	0.818266	0.843577	0.842791	0.841665	0.841665	0.840019	0.837703	0.85825	0.835614	0.83284	0.852249
-0.657084	-0.656652	-0.659116	-0.659145	-0.660909	-0.66192	-0.662376	-0.663553	-0.663605	-0.663605	-0.663298	-0.661591	-0.663924	-0.658848	-0.655258	-0.6587	-0.652637	-0.64017	-0.643848	-0.629543	-0.60484	-0.60484	-0.556707	-0.414382	0.192751	0.162132	0.710563	0.784466	0.811439	0.811439	0.825403	0.831922	0.866898	0.867551	0.840497	0.867882	0.868376	0.867287	0.867287	0.866965	0.865758	0.885613	0.864055	0.863061	0.882191	0.87985	0.87985	0.8774	0.874233	0.892797
-0.653621	-0.653216	-0.656252	-0.659145	-0.65938	-0.661356	-0.663265	-0.663265	-0.664762	-0.66517	-0.667319	-0.665298	-0.663924	-0.667409	-0.666032	-0.663859	-0.663859	-0.658584	-0.668872	-0.663973	-0.635998	-0.65213	-0.613253	0.326994	0.326994	0.815801	0.845969	0.898794	0.856755	0.862237	0.894488	0.894523	0.866898	0.893053	0.89183	0.891207	0.891207	0.889904	0.889013	0.907966	0.887544	0.905958	0.904525	0.902227	0.919695	0.900692	0.898054	0.914826	0.91283	0.892797
-0.649071	-0.652986	-0.652986	-0.656326	-0.659771	-0.660479	-0.662184	-0.664451	-0.666045	-0.668649	-0.667319	-0.670153	-0.671867	-0.677211	-0.672291	-0.67221	-0.68157	-0.685124	-0.668872	-0.68784	-0.694114	-0.709801	-0.709801	1.16411	0.918853	0.955163	0.936648	0.898794	0.927862	0.921844	0.919187	0.919187	0.916722	0.914192	0.9324	0.912586	0.929815	0.928604	0.927077	0.927077	0.924938	0.923586	0.939241	0.921346	0.919695	0.935958	0.93376	0.914826	0.931766	0.929102
-0.644075	-0.648597	-0.652869	-0.652807	-0.656508	-0.656919	-0.661382	-0.664685	-0.666532	-0.668142	-0.671536	-0.675528	-0.679593	-0.677211	-0.684794	-0.689791	-0.696974	-0.696974	-0.709247	-0.729979	-0.870272	-0.796879	1.45879	1.06675	0.995628	0.955163	0.970267	0.955526	0.9678	0.946321	0.941607	0.956447	0.952773	0.934775	0.950512	0.947533	0.946033	0.946033	0.944341	0.942619	0.957722	0.955809	0.939241	0.95462	0.953067	0.950923	0.950923	0.949868	0.947256	0.962559
-0.63751	-0.642451	-0.647735	-0.647735	-0.652874	-0.657436	-0.658098	-0.662552	-0.666532	-0.66887	-0.6745	-0.675528	-0.680922	-0.687274	-0.696085	-0.696085	-0.706913	-0.724772	-0.785959	-0.762267	-0.870272	1.50369	1.11418	1.05547	1.02957	0.996256	0.998447	0.98657	0.9678	0.978714	0.972976	0.968875	0.968875	0.966211	0.963635	0.976428	0.961998	0.960228	0.973076	0.972424	0.957722	0.971125	0.970177	0.968982	0.968982	0.967152	0.981678	0.980196	0.964571	0.979157
-0.636247	-0.636247	-0.641529	-0.647301	-0.646746	-0.653032	-0.658098	-0.658922	-0.665896	-0.672005	-0.672005	-0.679417	-0.688491	-0.699713	-0.698681	-0.714425	-0.747648	-0.806298	-0.806298	-0.9857	1.49342	1.16235	1.14374	1.05547	1.03497	1.01404	0.998447	1.00064	0.99366	0.987208	0.987208	0.982887	0.980155	0.989691	0.988731	0.976428	0.987734	0.986293	0.997962	0.985839	0.984776	0.997243	0.997092	0.983631	0.996041	0.995976	0.994909	0.994909	0.994109	0.993382
-0.628008	-0.634795	-0.633035	-0.639118	-0.646746	-0.64602	-0.653095	-0.659899	-0.659899	-0.668321	-0.671478	-0.681947	-0.686289	-0.69648	-0.717982	-0.751118	-0.829296	-0.822318	-1.03211	1.43512	1.16502	1.16235	1.0843	1.04602	1.02581	1.02581	1.01233	1.00461	1.00814	0.999421	0.994834	1.00232	1.00013	1.00013	0.999505	0.998748	1.00804	0.998121	0.997962	1.00836	1.00878	0.997243	1.009	1.00872	1.00908	1.02094	1.00851	1.00816	1.02117	1.02036
-0.616244	-0.623043	-0.630825	-0.630825	-0.637388	-0.635105	-0.643642	-0.65307	-0.652853	-0.66254	-0.675807	-0.675807	-0.69051	-0.71314	-0.744548	-0.751817	-0.829296	-1.11175	1.39737	1.43512	1.16095	1.08632	1.05331	1.05331	1.03324	1.02096	1.01993	1.01512	1.01512	1.01198	1.01082	1.01601	1.00883	1.00862	1.01634	1.0166	1.00804	1.01774	1.01826	1.01912	1.01912	1.01976	1.0199	1.0316	1.02106	1.02094	1.03298	1.03357	1.03357	1.03326
-0.600264	-0.612456	-0.619624	-0.615265	-0.624276	-0.635105	-0.63202	-0.641512	-0.652323	-0.651299	-0.664402	-0.682172	-0.692577	-0.731567	-0.744548	-0.82322	-1.15254	1.34453	1.34453	1.1499	1.07697	1.05112	1.05379	1.03708	1.02881	1.02328	1.02328	1.01982	1.01744	1.0207	1.01647	1.01601	1.0222	1.02283	1.01634	1.02368	1.02542	1.02643	1.0357	1.02824	1.02937	1.03892	1.04106	1.04106	1.04225	1.04377	1.05517	1.04488	1.04514	1.0576
-0.600264	-0.594044	-0.601761	-0.609596	-0.609596	-0.619318	-0.627527	-0.620995	-0.638305	-0.651299	-0.649381	-0.67096	-0.692577	-0.712965	-0.80362	-1.25766	-1.19511	1.28678	1.10163	1.06219	1.04493	1.04493	1.03385	1.02716	1.02221	1.02465	1.02189	1.02191	1.02308	1.0207	1.02381	1.02582	1.02799	1.02799	1.02932	1.0317	1.03894	1.03335	1.04197	1.04465	1.04676	1.04676	1.04945	1.05117	1.06165	1.05321	1.05517	1.06579	1.068	1.06934
-0.578321	-0.586149	-0.57594	-0.593995	-0.602097	-0.591431	-0.601934	-0.601934	-0.611106	-0.625185	-0.609877	-0.645387	-0.678581	-0.702058	-1.38578	-1.25766	1.12962	1.0656	1.04467	1.04467	1.03288	1.02778	1.01729	1.02342	1.02221	1.01914	1.02138	1.02191	1.02328	1.02534	1.02903	1.03254	1.03084	1.0359	1.04032	1.04321	1.04321	1.04696	1.05035	1.05825	1.05306	1.05677	1.0659	1.0691	1.06165	1.07217	1.07436	1.07744	1.07744	1.07935
-0.549394	-0.568222	-0.555204	-0.562538	-0.569281	-0.569281	-0.576182	-0.586469	-0.561341	-0.595028	-0.609877	-0.574943	-0.600689	1.26222	1.26222	1.04625	1.02532	0.992088	1.02003	1.01864	1.00433	1.00714	1.01729	1.0116	1.01445	1.01272	1.01779	1.02203	1.02301	1.02793	1.02903	1.03272	1.037	1.04193	1.04193	1.04635	1.05068	1.05806	1.05481	1.05825	1.06735	1.0713	1.07553	1.07553	1.07923	1.08199	1.09296	1.08565	1.09632	1.09952
-0.52756	-0.533444	-0.538185	-0.514341	-0.543654	-0.548652	-0.517805	-0.516266	-0.561341	-0.514578	-0.496396	-0.439614	-0.439614	0.695976	0.948895	0.931289	0.983227	0.962329	0.976408	0.987134	0.987134	0.995398	1.00174	0.998177	1.00593	1.01272	1.01253	1.01854	1.02555	1.02555	1.03111	1.03665	1.04169	1.0425	1.04747	1.054	1.06025	1.05806	1.06509	1.07096	1.07895	1.07568	1.08057	1.09003	1.09446	1.0887	1.09937	1.10333	1.10714	1.10714
-0.508258	-0.483288	-0.512676	-0.514341	-0.480814	-0.47717	-0.468261	-0.468261	-0.448261	-0.40837	-0.0862843	-0.246958	0.477714	0.78274	0.881965	0.881965	0.925067	0.952285	0.946611	0.967616	0.979754	0.975695	0.987152	0.998177	0.996262	1.0055	1.01279	1.01279	1.02071	1.02827	1.03136	1.03459	1.04169	1.04637	1.05372	1.05372	1.06056	1.0669	1.07491	1.08111	1.07895	1.08759	1.0938	1.09891	1.09891	1.10487	1.10948	1.11983	1.1139	1.11826
-0.452828	-0.483288	-0.448871	-0.443499	-0.43169	-0.43169	-0.414383	-0.306686	-0.204869	-0.3022	0.0316181	0.446902	0.711627	0.711627	0.829462	0.888509	0.891942	0.922075	0.946611	0.943007	0.95909	0.97301	0.97301	0.985367	0.995782	0.995756	1.00553	1.00712	1.01673	1.02589	1.02589	1.03563	1.04356	1.04902	1.05214	1.05994	1.06596	1.07463	1.07491	1.08231	1.08949	1.09652	1.09652	1.10243	1.10909	1.11878	1.11475	1.11983	1.13056	1.13535
-0.421065	-0.413123	-0.359714	-0.335509	-0.385526	-0.299355	-0.234287	-0.118318	-0.118318	0.103822	0.417014	0.601104	0.655961	0.777886	0.807327	0.858474	0.891942	0.894093	0.919446	0.941219	0.941219	0.957153	0.956243	0.971364	0.984908	0.98487	0.997223	1.00899	1.00899	1.01926	1.02987	1.03364	1.04483	1.04902	1.05466	1.06381	1.07345	1.07345	1.08179	1.09045	1.09896	1.09819	1.10493	1.11475	1.12194	1.12194	1.12878	1.13548	1.14573	1.14094
-0.338901	-0.317726	-0.359714	-0.287056	-0.241586	-0.169799	-0.169799	-0.0470034	0.149829	0.382439	0.398625	0.601104	0.683288	0.769072	0.823589	0.823589	0.864697	0.868904	0.896997	0.919309	0.919371	0.939738	0.956289	0.956289	0.971469	0.98624	0.987875	0.998966	1.0113	1.0148	1.02654	1.03364	1.0386	1.05021	1.06019	1.06019	1.07107	1.07781	1.08815	1.08973	1.09808	1.10701	1.1161	1.12538	1.12414	1.13181	1.14217	1.14939	1.14573	1.15693
-0.27612	-0.27612	-0.240588	-0.188934	-0.0621965	-0.111071	0.00766817	0.19979	0.367704	0.367704	0.523026	0.641921	0.688962	0.72676	0.790227	0.803694	0.840685	0.868904	0.872111	0.898186	0.919824	0.919824	0.940111	0.956599	0.958044	0.97448	0.987875	0.98993	1.00448	1.01815	1.01815	1.03127	1.03626	1.04892	1.05552	1.06239	1.07382	1.08542	1.08542	1.09636	1.10601	1.11549	1.11657	1.12538	1.13507	1.1442	1.14217	1.15226	1.16054	1.16802
-0.236991	-0.196661	-0.0996033	-0.141573	-0.021738	0.0824234	0.212176	0.344664	0.356871	0.490948	0.567596	0.652345	0.688962	0.718242	0.769719	0.812982	0.812982	0.84569	0.874597	0.876744	0.899417	0.920735	0.921681	0.942164	0.958044	0.959682	0.97649	0.979548	0.993099	1.00768	1.01205	1.02749	1.03626	1.04123	1.05563	1.06881	1.07616	1.0813	1.09351	1.10123	1.11359	1.11549	1.12462	1.1354	1.14532	1.14532	1.15425	1.16338	1.17445	1.17161
-0.121488	-0.0636853	-0.0636853	0.0114851	0.107028	0.226758	0.220958	0.344664	0.440958	0.537572	0.567596	0.617095	0.684017	0.737783	0.737783	0.781602	0.81955	0.824543	0.852604	0.852604	0.878762	0.902146	0.904006	0.923388	0.943819	0.945769	0.964612	0.979548	0.982502	1.00034	1.0167	1.0167	1.0323	1.04778	1.05394	1.06192	1.07616	1.08404	1.09693	1.10123	1.11059	1.12268	1.13229	1.13424	1.14563	1.15568	1.16651	1.17647	1.17647	1.18577
-0.0072182	-0.0330723	0.0385287	0.140292	0.229935	0.226758	0.325928	0.420637	0.50806	0.50806	0.586268	0.650317	0.673583	0.705669	0.721345	0.761476	0.796338	0.796338	0.828466	0.855254	0.857516	0.880541	0.904006	0.905868	0.92717	0.945769	0.948592	0.967462	0.986542	0.990868	1.00482	1.02137	1.0276	1.04472	1.05394	1.06108	1.07698	1.08451	1.09162	1.10626	1.11532	1.12928	1.13229	1.14258	1.15459	1.16688	1.16688	1.17767	1.18784	1.19987
-0.0072182	0.0780349	0.151161	0.140292	0.232198	0.317095	0.402822	0.402822	0.482837	0.528316	0.589303	0.644129	0.644129	0.690723	0.732397	0.740909	0.768962	0.801272	0.805144	0.834312	0.857516	0.85981	0.884609	0.90788	0.90788	0.929923	0.951319	0.954997	0.971337	0.97549	0.995241	1.01539	1.01539	1.03351	1.05174	1.05937	1.06881	1.08451	1.09379	1.10998	1.12497	1.12497	1.13962	1.15273	1.16412	1.16588	1.17811	1.18968	1.20127	1.19987
0.0925588	0.166398	0.159688	0.232738	0.302058	0.372322	0.386317	0.439454	0.503616	0.561625	0.561625	0.614048	0.662193	0.675054	0.702873	0.740909	0.747408	0.779104	0.805144	0.808347	0.836747	0.861936	0.864034	0.886668	0.889188	0.913036	0.936082	0.936082	0.95894	0.979699	0.985351	1.00112	1.02115	1.02791	1.04796	1.05937	1.06679	1.08555	1.10288	1.10288	1.11967	1.13538	1.14571	1.14985	1.16412	1.1756	1.18894	1.18894	1.20198	1.21354
0.104183	0.166398	0.232351	0.295277	0.359067	0.359067	0.421409	0.480446	0.511747	0.536023	0.586445	0.605624	0.646392	0.675054	0.685102	0.71949	0.752306	0.752306	0.782713	0.785531	0.813373	0.838932	0.840998	0.866422	0.891597	0.891597	0.916303	0.939829	0.943635	0.962944	0.985351	0.99077	1.01332	1.02791	1.03533	1.05532	1.07601	1.0851	1.09464	1.10443	1.12319	1.14059	1.14059	1.15738	1.17301	1.18508	1.18749	1.20142	1.21408	1.2277
0.175251	0.231235	0.289158	0.289158	0.347385	0.404488	0.440875	0.460049	0.511747	0.535841	0.579826	0.579826	0.61946	0.657036	0.665152	0.69838	0.724844	0.729199	0.759238	0.78792	0.78792	0.815488	0.843174	0.845221	0.868688	0.894615	0.897806	0.923318	0.943635	0.94871	0.973489	0.997157	0.997157	1.02058	1.02772	1.05166	1.06449	1.07357	1.09492	1.11509	1.11509	1.13376	1.15241	1.16443	1.1692	1.18508	1.19802	1.21309	1.22762	1.22762
0.230085	0.277824	0.283156	0.337013	0.376092	0.423686	0.423686	0.469525	0.513417	0.532191	0.554967	0.593779	0.604937	0.638825	0.665152	0.671084	0.702941	0.732236	0.732236	0.761663	0.789984	0.791754	0.817512	0.845221	0.847565	0.874265	0.897806	0.901046	0.928001	0.932548	0.95941	0.979598	0.986369	1.01117	1.03667	1.03667	1.06069	1.08341	1.09421	1.10566	1.12578	1.13796	1.158	1.16443	1.17697	1.19471	1.2112	1.2112	1.22691	1.24116
0.228655	0.272806	0.318737	0.363702	0.363702	0.408252	0.450951	0.472687	0.492134	0.532191	0.54593	0.580146	0.613458	0.613458	0.644904	0.67589	0.678929	0.705952	0.734684	0.736611	0.765165	0.765165	0.793369	0.821384	0.823383	0.849981	0.877151	0.880861	0.909414	0.932548	0.937918	0.965847	0.993082	0.993082	1.01993	1.04562	1.05538	1.0705	1.09421	1.10514	1.12881	1.15043	1.15043	1.17082	1.18465	1.20431	1.20821	1.22271	1.23996	1.25585
0.268231	0.310899	0.342733	0.352713	0.393975	0.418563	0.454956	0.472687	0.490492	0.523965	0.557062	0.557062	0.58874	0.619592	0.624544	0.649821	0.652783	0.681251	0.710061	0.710061	0.737828	0.766495	0.767548	0.796379	0.823383	0.825377	0.855475	0.884491	0.884491	0.914285	0.943901	0.949891	0.97226	1.00155	1.01009	1.03836	1.05538	1.06619	1.09233	1.10496	1.11764	1.14151	1.15489	1.1777	1.18465	1.19887	1.21921	1.23774	1.23774	1.25506
0.297575	0.303847	0.342733	0.369658	0.404561	0.438486	0.438486	0.472146	0.484836	0.514369	0.534959	0.543384	0.571628	0.599849	0.599849	0.627383	0.65498	0.656415	0.682883	0.710902	0.711547	0.739413	0.767548	0.768463	0.797819	0.827765	0.827765	0.858479	0.888756	0.893519	0.919721	0.925189	0.957463	0.988569	0.997652	1.0195	1.04907	1.06007	1.08994	1.10496	1.11807	1.14423	1.16941	1.16941	1.19232	1.2142	1.23018	1.23468	1.25329	1.26981
0.297575	0.325769	0.359236	0.380327	0.391831	0.423586	0.439518	0.467324	0.484836	0.495286	0.522616	0.549327	0.549327	0.576494	0.602565	0.604444	0.630627	0.656415	0.656568	0.68373	0.711511	0.711511	0.739746	0.76931	0.77004	0.799406	0.800971	0.832831	0.865917	0.865917	0.898334	0.932105	0.939211	0.965195	0.997652	1.00784	1.04086	1.06007	1.07279	1.10321	1.13201	1.13201	1.15913	1.18446	1.20077	1.22465	1.23018	1.2468	1.26782	1.28553
0.318619	0.34159	0.369993	0.380327	0.397707	0.425328	0.451313	0.451313	0.477467	0.503296	0.508859	0.528391	0.554105	0.556456	0.580669	0.604444	0.605445	0.630394	0.629928	0.656499	0.683172	0.682233	0.710695	0.739974	0.739809	0.770755	0.802728	0.804654	0.835844	0.869904	0.874948	0.910715	0.939211	0.94714	0.983472	1.01844	1.01844	1.05346	1.08615	1.10049	1.11739	1.13296	1.16319	1.19148	1.19148	1.21788	1.24189	1.26031	1.26452	1.28553
0.334228	0.34159	0.360775	0.386606	0.41242	0.41242	0.436677	0.461106	0.468609	0.490609	0.508859	0.513308	0.535175	0.536441	0.557931	0.581407	0.580439	0.604035	0.629928	0.628234	0.653782	0.681107	0.681107	0.709545	0.739631	0.739261	0.771476	0.804654	0.806625	0.842784	0.874948	0.880193	0.917771	0.95613	0.95613	0.993616	1.00552	1.04397	1.08119	1.08119	1.11633	1.14934	1.16731	1.18059	1.20923	1.22789	1.25499	1.26031	1.2795	1.30229
0.327797	0.352588	0.376707	0.390309	0.400733	0.423328	0.432444	0.453375	0.453375	0.473744	0.494891	0.496636	0.515238	0.536441	0.536728	0.557168	0.580439	0.579218	0.60183	0.626006	0.623515	0.651968	0.679041	0.676947	0.706813	0.739261	0.738748	0.772974	0.77388	0.809086	0.846828	0.851407	0.892892	0.925815	0.934365	0.976802	1.01829	1.01829	1.05829	1.0972	1.11428	1.13311	1.16731	1.18643	1.21848	1.22789	1.24794	1.27505	1.29971	1.32085
0.339167	0.360139	0.380988	0.380988	0.400397	0.419977	0.426688	0.439424	0.458299	0.462203	0.479371	0.496636	0.497494	0.516326	0.535127	0.535127	0.555621	0.576488	0.573099	0.599025	0.623515	0.619585	0.6459	0.6459	0.67426	0.704934	0.702983	0.738212	0.77388	0.774838	0.81462	0.856686	0.856686	0.90016	0.944516	0.955605	0.988914	1.0323	1.04812	1.09158	1.11428	1.13324	1.17144	1.20675	1.20675	1.23947	1.2616	1.29126	1.29623	1.31842
0.353371	0.353371	0.372793	0.390707	0.398892	0.408872	0.426688	0.431183	0.447861	0.462203	0.463575	0.480031	0.497347	0.495201	0.514421	0.533259	0.529682	0.548582	0.548582	0.569379	0.591165	0.586346	0.615603	0.642063	0.637576	0.667789	0.702983	0.700435	0.736664	0.775945	0.775945	0.818041	0.862383	0.869252	0.908857	0.955605	0.967996	1.01759	1.04812	1.06531	1.1109	1.13196	1.15373	1.19265	1.21578	1.25212	1.28512	1.28512	1.31468	1.34152
0.347445	0.365617	0.374705	0.390103	0.398892	0.405151	0.419675	0.434723	0.434723	0.449071	0.449416	0.463558	0.479682	0.477301	0.492778	0.508284	0.508284	0.525353	0.54435	0.538127	0.563823	0.586346	0.580414	0.604919	0.637576	0.63291	0.663527	0.697737	0.694687	0.735777	0.777247	0.778682	0.826307	0.826307	0.876901	0.929288	0.941914	0.982262	1.03438	1.05356	1.10617	1.13196	1.15491	1.20013	1.24046	1.24046	1.27704	1.30993	1.33592	1.33912
0.354255	0.368124	0.374705	0.382392	0.396162	0.40016	0.409298	0.42307	0.424003	0.435966	0.448754	0.448754	0.460994	0.474641	0.470106	0.488521	0.50354	0.498397	0.513818	0.538127	0.531821	0.551315	0.573551	0.573551	0.598949	0.626933	0.62059	0.659005	0.653879	0.691177	0.733685	0.733685	0.780502	0.831421	0.837335	0.885633	0.941914	0.956167	1.01653	1.07503	1.07503	1.12981	1.18039	1.20809	1.22626	1.26698	1.29527	1.33128	1.33592	1.36332
0.358433	0.362842	0.375591	0.381306	0.392143	0.40016	0.40329	0.413373	0.424094	0.424094	0.435161	0.446031	0.443025	0.458148	0.470106	0.46474	0.477969	0.498397	0.49104	0.506903	0.498553	0.515379	0.543397	0.535177	0.557405	0.583309	0.583309	0.613407	0.647964	0.641501	0.687349	0.732484	0.731165	0.785061	0.837335	0.844418	0.907726	0.972935	0.972935	1.03744	1.09905	1.12647	1.15638	1.18567	1.2384	1.28501	1.28501	1.3252	1.36067	1.39127
0.358433	0.365569	0.375725	0.385055	0.385055	0.395168	0.404026	0.403945	0.413366	0.423194	0.420237	0.429141	0.443025	0.438104	0.447809	0.441785	0.45895	0.4702	0.462334	0.474639	0.498553	0.489011	0.50627	0.524865	0.524865	0.547861	0.574218	0.563779	0.605133	0.641501	0.633876	0.677841	0.729723	0.729723	0.78812	0.852655	0.862714	0.921835	0.938493	1.01494	1.08898	1.08898	1.15723	1.21816	1.25395	1.27133	1.31746	1.3521	1.39017	1.39127
0.361938	0.371049	0.371049	0.379393	0.387984	0.388593	0.395837	0.403945	0.402892	0.409344	0.409344	0.416996	0.424067	0.418133	0.426114	0.441785	0.433391	0.442596	0.452928	0.452928	0.464451	0.479131	0.466886	0.494909	0.51397	0.501759	0.524834	0.563779	0.552416	0.585452	0.57351	0.625301	0.67212	0.665439	0.726347	0.791757	0.79637	0.874848	0.958349	0.958349	1.04189	1.12079	1.15761	1.23099	1.25395	1.29302	1.34494	1.38846	1.38846	1.42471
0.364549	0.367326	0.370871	0.377464	0.382848	0.382848	0.38841	0.394606	0.391498	0.39981	0.406026	0.400791	0.405807	0.418133	0.411759	0.417512	0.424896	0.424896	0.432802	0.442254	0.431239	0.453921	0.466886	0.45402	0.469579	0.45447	0.487873	0.511513	0.495979	0.524205	0.57351	0.559908	0.604013	0.657689	0.657689	0.72439	0.80209	0.80931	0.889691	0.982709	1.0125	1.11179	1.15761	1.20004	1.27438	1.33553	1.33553	1.38526	1.42754	1.46563
0.362716	0.36806	0.373654	0.373654	0.378037	0.382654	0.381522	0.384156	0.391498	0.388104	0.391169	0.394695	0.394695	0.399339	0.402989	0.394119	0.40881	0.41482	0.403455	0.41031	0.41031	0.417743	0.427366	0.412347	0.43973	0.45447	0.438249	0.455553	0.495979	0.478763	0.507373	0.544029	0.544029	0.59068	0.648488	0.637386	0.719479	0.80931	0.818863	0.932495	0.964061	1.04968	1.15735	1.21161	1.30363	1.3224	1.3744	1.42881	1.4713	1.4713
0.366208	0.368968	0.370825	0.374227	0.374039	0.376715	0.381522	0.37842	0.380746	0.382818	0.382818	0.385035	0.378457	0.379231	0.390479	0.381518	0.383666	0.386945	0.375051	0.391762	0.396403	0.381916	0.388131	0.412347	0.395553	0.406495	0.41962	0.41962	0.436488	0.459448	0.437341	0.487898	0.525743	0.504176	0.555734	0.555734	0.62373	0.716361	0.712471	0.831591	0.964061	1.00674	1.15592	1.21161	1.27581	1.36462	1.42981	1.48752	1.47849	1.51582
0.368235	0.368968	0.369585	0.371253	0.372937	0.372937	0.373643	0.370282	0.36978	0.375459	0.36932	0.370087	0.369511	0.369511	0.370208	0.370981	0.359177	0.371934	0.375051	0.360688	0.362844	0.381916	0.366036	0.370868	0.377712	0.377712	0.386937	0.399294	0.376917	0.391347	0.391347	0.412503	0.43997	0.410082	0.478652	0.532478	0.503406	0.583838	0.712471	0.707445	0.875526	1.06614	1.06614	1.23116	1.34965	1.43176	1.43064	1.48752	1.54597	-1.56247
0.368396	0.368897	0.368827	0.369461	0.370188	0.367219	0.366592	0.370282	0.365079	0.363683	0.362736	0.353823	0.36115	0.360464	0.349866	0.347778	0.359177	0.347075	0.345415	0.345796	0.345796	0.34675	0.329008	0.329949	0.352614	0.332108	0.335849	0.342659	0.342659	0.351898	0.364799	0.334968	0.384117	0.410082	0.375305	0.411195	0.503406	0.46647	0.553062	0.700319	0.700319	0.916675	1.15129	1.27252	1.43237	1.43237	1.51856	1.56943	-1.50492	-1.53817
0.370173	0.369103	0.368827	0.367872	0.365543	0.363959	0.363959	0.361449	0.359033	0.352541	0.357139	0.353823	0.344806	0.341534	0.349866	0.33803	0.335648	0.321147	0.332565	0.330433	0.314175	0.311786	0.329008	0.310403	0.30929	0.310209	0.286686	0.312386	0.317104	0.289458	0.29421	0.334968	0.301715	0.31522	0.334484	0.334484	0.366174	0.418373	0.354187	0.508592	0.439679	0.667238	1.13439	1.13439	1.43356	1.54891	-1.48024	-1.53671	-1.50492	-1.44222
0.370173	0.370234	0.36822	0.365056	0.365056	0.362352	0.358893	0.352994	0.349044	0.349044	0.343765	0.339333	0.328871	0.334269	0.329735	0.317662	0.311462	0.321147	0.306191	0.301353	0.296386	0.296386	0.293182	0.289747	0.267923	0.287355	0.286686	0.261134	0.259168	0.289458	0.259261	0.260983	0.224791	0.26482	0.273514	0.22658	0.23158	0.243323	0.243323	0.267483	0.325025	0.12925	0.603643	1.43674	-1.34629	-1.37374	-1.48024	-1.38213	-1.38421	-1.38513
0.372179	0.36943	0.366806	0.365496	0.362481	0.357071	0.351564	0.351564	0.34665	0.340357	0.331557	0.33488	0.328871	0.317216	0.310512	0.317662	0.303292	0.296575	0.290035	0.272451	0.28365	0.277851	0.257459	0.251002	0.267923	0.244761	0.238707	0.212101	0.234001	0.229456	0.197728	0.191617	0.224791	0.185453	0.179141	0.174224	0.174224	0.168002	0.161652	0.0670091	0.152688	0.12925	-0.142722	-0.73346	-1.34629	-1.15176	-1.25894	-1.30175	-1.23759	-1.32202
0.374726	0.368948	0.368948	0.36389	0.357711	0.352124	0.35137	0.345311	0.33684	0.329366	0.331557	0.321281	0.312948	0.305295	0.305295	0.296237	0.288502	0.272576	0.280522	0.263088	0.254214	0.245073	0.245073	0.236088	0.22816	0.203804	0.219937	0.212101	0.18387	0.17428	0.164111	0.164111	0.154177	0.143322	0.0986743	0.130704	0.116586	0.0544816	0.0191956	0.0670091	-0.0362479	-0.141182	-0.279377	-0.374856	-0.788205	-0.808272	-1.00992	-1.1789	-1.12245	-1.18678
0.378763	0.372325	0.36614	0.361611	0.359237	0.352124	0.346092	0.33688	0.33684	0.328251	0.319203	0.309837	0.298133	0.30113	0.287112	0.276601	0.265771	0.265771	0.25531	0.245037	0.22535	0.234276	0.223993	0.201887	0.189741	0.203804	0.178409	0.166501	0.154242	0.154242	0.142063	0.128619	0.0916623	0.114716	0.0986743	0.0518921	0.0246626	0.0246626	-0.0103248	-0.0609927	-0.140431	-0.237956	-0.279377	-0.389444	-0.598306	-0.818956	-0.818956	-0.979185	-1.08156	-1.05141
0.376483	0.373911	0.365235	0.361611	0.356275	0.347862	0.337882	0.337882	0.328414	0.318507	0.307021	0.307883	0.296303	0.284255	0.272709	0.272709	0.260971	0.24868	0.231031	0.237458	0.22535	0.204877	0.191769	0.178503	0.178503	0.164963	0.151778	0.124142	0.137898	0.123391	0.0913795	0.0736055	0.0736055	0.0535357	0.0309788	-0.0124364	0.00362867	-0.0307803	-0.0861899	-0.140438	-0.140431	-0.215566	-0.322877	-0.47161	-0.47161	-0.6501	-0.825815	-0.830732	-0.958627	-1.05141
0.37909	0.37909	0.369653	0.360037	0.354396	0.342575	0.339793	0.331596	0.319781	0.307462	0.307462	0.295573	0.282574	0.268473	0.27	0.257239	0.240519	0.226622	0.231031	0.211849	0.197852	0.183514	0.183514	0.168852	0.145198	0.129121	0.139095	0.112362	0.095674	0.0777545	0.0777545	0.0585723	0.0380273	0.00186784	-0.024973	-0.0124364	-0.0558511	-0.0933321	-0.14046	-0.14046	-0.201962	-0.283863	-0.343793	-0.393518	-0.532585	-0.578759	-0.710752	-0.710752	-0.834547	-0.93367
0.385133	0.374975	0.370069	0.359102	0.354396	0.346633	0.334525	0.321978	0.321978	0.308886	0.296158	0.282742	0.281997	0.268473	0.253333	0.238159	0.223279	0.223279	0.207684	0.188072	0.171282	0.176837	0.154766	0.137884	0.120655	0.120655	0.10318	0.084934	0.0568784	0.0664453	0.0466191	0.0151031	-0.00851913	0.00186784	-0.0345422	-0.06424	-0.0987374	-0.0987374	-0.140559	-0.19252	-0.241537	-0.259118	-0.310763	-0.395663	-0.498748	-0.537789	-0.614522	-0.729817	-0.744829	-0.840296
0.388023	0.376414	0.364723	0.364723	0.351503	0.338737	0.329437	0.325061	0.311238	0.300235	0.284478	0.284478	0.268961	0.253081	0.236909	0.236982	0.221116	0.202635	0.185218	0.188072	0.167689	0.149592	0.132073	0.132073	0.113914	0.0954374	0.0696983	0.0495685	0.0568784	0.02848	0.00682607	-0.0166447	-0.0166447	-0.0423522	-0.0757734	-0.10607	-0.102917	-0.140703	-0.181123	-0.229226	-0.229226	-0.286636	-0.356958	-0.398169	-0.440434	-0.537789	-0.569819	-0.66532	-0.744829	-0.756899
0.383432	0.383432	0.371223	0.357294	0.349727	0.343769	0.334639	0.319028	0.30364	0.290728	0.287151	0.270861	0.256227	0.238165	0.236909	0.220247	0.201863	0.183519	0.183519	0.165117	0.146336	0.12443	0.127322	0.108615	0.0845976	0.06429	0.0696983	0.0434982	0.0222271	-0.0052245	-8.62229e-05	-0.0232493	-0.0532761	-0.079718	-0.0757734	-0.108595	-0.140717	-0.177274	-0.177274	-0.219789	-0.269421	-0.306665	-0.365451	-0.398169	-0.434783	-0.511818	-0.596752	-0.596752	-0.683998	-0.766921
0.391797	0.386933	0.371331	0.356577	0.356577	0.340773	0.324406	0.313904	0.308352	0.290728	0.277449	0.259238	0.256227	0.240412	0.221685	0.202179	0.202179	0.182972	0.163676	0.142912	0.144072	0.122498	0.101833	0.0808207	0.0569232	0.0601597	0.0388382	0.0132126	-0.00939609	-0.0052245	-0.0327041	-0.0572695	-0.0828453	-0.0828453	-0.11045	-0.140667	-0.171806	-0.174307	-0.212363	-0.245468	-0.290003	-0.306665	-0.341164	-0.399609	-0.430091	-0.466801	-0.540275	-0.564852	-0.638954	-0.69973
0.396036	0.38005	0.373024	0.364118	0.347806	0.337946	0.320402	0.313904	0.301354	0.282517	0.263158	0.263158	0.243598	0.224109	0.206415	0.203807	0.185322	0.16411	0.142852	0.142852	0.121632	0.100253	0.0775318	0.0787412	0.0569232	0.0326839	0.0103963	0.0132126	-0.0124543	-0.0358766	-0.0600747	-0.0600747	-0.0853565	-0.111853	-0.140218	-0.169691	-0.171806	-0.201858	-0.237275	-0.266296	-0.276666	-0.321788	-0.351448	-0.401808	-0.430091	-0.457686	-0.520314	-0.586425	-0.586425	-0.65606
0.399447	0.389347	0.373024	0.364643	0.345875	0.337946	0.327812	0.308043	0.288434	0.288434	0.268403	0.253116	0.231741	0.227471	0.209952	0.188113	0.16613	0.146042	0.143822	0.121833	0.100165	0.077296	0.0775318	0.0544588	0.0314976	0.00831707	0.00831707	-0.0145836	-0.0381032	-0.0636263	-0.0622358	-0.0881536	-0.113396	-0.139854	-0.139854	-0.167823	-0.197932	-0.224844	-0.230421	-0.266296	-0.293859	-0.333841	-0.351448	-0.378599	-0.428267	-0.482427	-0.504877	-0.542722	-0.605678	-0.622186
0.399447	0.392812	0.374337	0.365095	0.355186	0.335936	0.323982	0.303114	0.29531	0.281565	0.259395	0.237336	0.237336	0.214395	0.191826	0.172989	0.169104	0.146042	0.125453	0.101598	0.100165	0.0780386	0.0545519	0.0310674	0.0310674	0.00759305	-0.0163257	-0.0404151	-0.0643649	-0.0643649	-0.0887233	-0.113581	-0.138486	-0.139241	-0.166107	-0.191581	-0.220108	-0.224844	-0.250527	-0.28352	-0.31997	-0.31997	-0.359429	-0.403801	-0.426926	-0.452298	-0.504877	-0.52553	-0.58067	-0.58067
0.404068	0.396323	0.384848	0.365095	0.355575	0.333716	0.323982	0.311648	0.289563	0.266644	0.251221	0.243792	0.22016	0.202364	0.177762	0.172989	0.153247	0.128786	0.104211	0.104211	0.0797055	0.0574681	0.0327826	0.0314919	0.00831497	-0.0159642	-0.0402172	-0.0402172	-0.0646447	-0.0887847	-0.112762	-0.113354	-0.138486	-0.162795	-0.188931	-0.191581	-0.215954	-0.244547	-0.275129	-0.29865	-0.308209	-0.331255	-0.367078	-0.405542	-0.405542	-0.448377	-0.494913	-0.51306	-0.54362	-0.59692
0.408383	0.396323	0.387535	0.366531	0.344065	0.344065	0.321597	0.298299	0.283772	0.274835	0.251221	0.234386	0.209151	0.209151	0.183842	0.158174	0.138065	0.132995	0.107712	0.0861684	0.0604519	0.0349036	0.0349036	0.00987243	-0.0148873	-0.0380788	-0.0394682	-0.0639967	-0.0874086	-0.111905	-0.112762	-0.13628	-0.161081	-0.186446	-0.186446	-0.212402	-0.234957	-0.261851	-0.268031	-0.29056	-0.320695	-0.353091	-0.353091	-0.388353	-0.42626	-0.445887	-0.468535	-0.51306	-0.530145	-0.575776
0.421609	0.399835	0.378469	0.367447	0.355258	0.332171	0.319262	0.294149	0.294149	0.268729	0.242941	0.225638	0.216915	0.190779	0.171468	0.144413	0.138065	0.117265	0.0906584	0.0642609	0.0642609	0.0380554	0.0122071	-0.0105411	-0.0130747	-0.0380788	-0.0611829	-0.0859293	-0.0874086	-0.110424	-0.134895	-0.157401	-0.181714	-0.184058	-0.206148	-0.231008	-0.256737	-0.256737	-0.283518	-0.311746	-0.331981	-0.341673	-0.373522	-0.392848	-0.427462	-0.445887	-0.463447	-0.503495	-0.545755	-0.545755
0.427345	0.404733	0.391009	0.380249	0.356038	0.330929	0.330929	0.305173	0.279311	0.263038	0.252259	0.225638	0.207569	0.179515	0.151606	0.151606	0.12372	0.0959691	0.0742767	0.0688708	0.041996	0.0195684	-0.00709981	-0.00709981	-0.0333072	-0.0589017	-0.0814819	-0.0839651	-0.108615	-0.130924	-0.155199	-0.157401	-0.179378	-0.203314	-0.227451	-0.227451	-0.252159	-0.277746	-0.297611	-0.303954	-0.331981	-0.351065	-0.380115	-0.41138	-0.41138	-0.444625	-0.461138	-0.495779	-0.519158	-0.533639
0.419028	0.419028	0.394247	0.369103	0.356951	0.343619	0.317079	0.302692	0.274492	0.263038	0.246095	0.217221	0.188525	0.188525	0.159768	0.13101	0.109877	0.102511	0.0808846	0.0521837	0.0243586	0.0243586	-0.00295098	-0.0297498	-0.0523657	-0.0784592	-0.0814819	-0.103736	-0.128481	-0.152811	-0.152811	-0.176865	-0.200569	-0.221068	-0.224177	-0.248103	-0.268111	-0.291986	-0.297611	-0.316698	-0.342058	-0.359784	-0.369266	-0.398157	-0.414504	-0.444288	-0.461138	-0.476498	-0.510223	-0.547608
0.43395	0.408829	0.398248	0.383376	0.356951	0.343627	0.315886	0.286857	0.286857	0.257747	0.24019	0.2096	0.198319	0.178807	0.148477	0.118196	0.118196	0.0883013	0.0588299	0.0365444	0.0298861	0.00189561	-0.0206496	-0.048095	-0.0523657	-0.0747371	-0.100597	-0.125667	-0.125667	-0.15017	-0.174234	-0.194955	-0.197788	-0.218059	-0.241011	-0.264107	-0.282831	-0.287116	-0.310655	-0.328415	-0.35219	-0.359784	-0.37699	-0.402872	-0.430387	-0.430387	-0.459404	-0.490846	-0.504855	-0.524246
0.440266	0.413769	0.398248	0.386678	0.358474	0.344891	0.329757	0.300297	0.284003	0.25297	0.24019	0.221599	0.190213	0.158482	0.158482	0.127471	0.0966598	0.0746323	0.0439744	0.0365444	0.0140866	-0.0151018	-0.0432071	-0.0432071	-0.0704451	-0.0968318	-0.118656	-0.122438	-0.14394	-0.168392	-0.192015	-0.192015	-0.21506	-0.237813	-0.257057	-0.260404	-0.282831	-0.30095	-0.32297	-0.328415	-0.34551	-0.369116	-0.392678	-0.392678	-0.418483	-0.445287	-0.459324	-0.473586	-0.504855	-0.517072
0.447303	0.4303	0.402512	0.390112	0.360677	0.344891	0.329858	0.298397	0.266866	0.266866	0.234559	0.202351	0.182231	0.169983	0.13754	0.116067	0.0839353	0.0746323	0.0523132	0.0214761	-0.00119288	-0.00850941	-0.0376885	-0.0601207	-0.0877262	-0.0925445	-0.1144	-0.140169	-0.165065	-0.165065	-0.18892	-0.212023	-0.231583	-0.253833	-0.257057	-0.275453	-0.296847	-0.318274	-0.318274	-0.339862	-0.362204	-0.377524	-0.3846	-0.399811	-0.422555	-0.447088	-0.447088	-0.473164	-0.499677	-0.51176
0.447303	0.436718	0.407316	0.390112	0.377164	0.345957	0.314102	0.314102	0.281504	0.248657	0.229743	0.215468	0.182231	0.161429	0.12766	0.10561	0.0940306	0.0615777	0.0389414	0.00698818	-0.00119288	-0.0239622	-0.0537172	-0.0823575	-0.0823575	-0.109659	-0.135974	-0.157224	-0.161333	-0.185592	-0.205599	-0.228461	-0.231583	-0.250704	-0.272178	-0.293332	-0.293332	-0.314041	-0.330719	-0.351493	-0.356403	-0.371632	-0.392622	-0.414239	-0.427985	-0.436333	-0.460855	-0.472984	-0.497425	-0.51176
0.454926	0.425024	0.425024	0.394715	0.36278	0.347665	0.330508	0.297479	0.279751	0.244812	0.244812	0.209897	0.174766	0.153417	0.140025	0.10561	0.0831553	0.0489105	0.0389414	0.0160604	-0.0159129	-0.0466469	-0.0466469	-0.0760962	-0.104409	-0.126235	-0.152721	-0.157224	-0.17794	-0.202037	-0.22522	-0.22522	-0.247617	-0.266042	-0.28697	-0.290044	-0.307247	-0.327208	-0.347134	-0.347134	-0.366696	-0.386686	-0.401068	-0.406994	-0.427985	-0.441704	-0.462146	-0.472984	-0.485136	-0.508942
0.473693	0.443607	0.431754	0.399154	0.380693	0.365939	0.331669	0.296744	0.278537	0.261276	0.225142	0.204691	0.168029	0.153417	0.131377	0.0954737	0.0603359	0.0603359	0.0259046	-0.00699441	-0.0300443	-0.0387678	-0.0691999	-0.0916321	-0.120352	-0.120352	-0.147795	-0.173601	-0.194049	-0.198195	-0.221787	-0.241192	-0.263016	-0.266042	-0.28406	-0.304258	-0.324015	-0.340597	-0.343685	-0.362352	-0.37748	-0.39622	-0.401068	-0.414874	-0.434503	-0.453902	-0.453902	-0.474336	-0.486038	-0.507464
0.482323	0.451308	0.418524	0.418524	0.384789	0.350302	0.333538	0.31455	0.278537	0.259318	0.221535	0.204691	0.18352	0.146019	0.108843	0.108843	0.0725619	0.0371843	0.0137709	-0.0205771	-0.0205771	-0.0530361	-0.0841998	-0.106748	-0.113904	-0.142147	-0.163502	-0.189569	-0.194049	-0.214197	-0.237733	-0.259935	-0.259935	-0.281192	-0.301491	-0.31856	-0.321148	-0.340597	-0.356085	-0.374302	-0.37748	-0.392037	-0.410148	-0.424196	-0.428751	-0.446811	-0.4593	-0.478126	-0.496903	-0.496903
0.47128	0.458922	0.438505	0.404571	0.389743	0.353172	0.333538	0.315977	0.277711	0.239254	0.239254	0.200499	0.178637	0.139026	0.123466	0.1004	0.0624177	0.0256644	0.0256644	-0.00972975	-0.0438208	-0.0670597	-0.0759814	-0.106748	-0.129124	-0.15763	-0.163502	-0.184483	-0.209983	-0.234059	-0.253322	-0.256714	-0.278336	-0.296219	-0.316115	-0.316115	-0.335517	-0.353587	-0.369317	-0.371566	-0.389065	-0.403411	-0.420376	-0.424196	-0.436919	-0.453955	-0.471422	-0.471422	-0.489251	-0.5081
0.492041	0.458922	0.445862	0.410607	0.389743	0.373795	0.335994	0.317759	0.297368	0.257902	0.237263	0.196663	0.156131	0.156131	0.115914	0.0768433	0.0528634	0.038623	0.00192114	-0.0219011	-0.0568308	-0.0670597	-0.0902521	-0.121561	-0.151128	-0.151128	-0.178946	-0.205223	-0.225736	-0.230141	-0.249731	-0.272307	-0.293572	-0.293572	-0.313812	-0.333336	-0.349611	-0.351479	-0.369317	-0.384625	-0.40122	-0.417973	-0.417973	-0.433375	-0.449935	-0.46272	-0.466374	-0.48284	-0.494731	-0.510976
0.501662	0.467539	0.454114	0.431953	0.395118	0.378817	0.339215	0.317759	0.298604	0.25749	0.215711	0.215711	0.174238	0.133001	0.109261	0.0922538	0.0528634	0.0286301	-0.00948722	-0.0219011	-0.0458149	-0.0804006	-0.103916	-0.136145	-0.143947	-0.166054	-0.194334	-0.220962	-0.220962	-0.245713	-0.269076	-0.288004	-0.290843	-0.311504	-0.329429	-0.348016	-0.349611	-0.365999	-0.383177	-0.399622	-0.399622	-0.416133	-0.431355	-0.44515	-0.446723	-0.459914	-0.474959	-0.490507	-0.490507	-0.505383
0.511955	0.489553	0.454114	0.43962	0.401147	0.361456	0.361456	0.320459	0.278559	0.257529	0.236169	0.193416	0.170383	0.127352	0.109261	0.0849686	0.0436461	0.0189267	0.00420418	-0.0337552	-0.0581252	-0.0937313	-0.103916	-0.127176	-0.158701	-0.188018	-0.188018	-0.215684	-0.241367	-0.26159	-0.265475	-0.288004	-0.306745	-0.3275	-0.346502	-0.346502	-0.364823	-0.382066	-0.397932	-0.398584	-0.414364	-0.429229	-0.444226	-0.444226	-0.458867	-0.472646	-0.486104	-0.487835	-0.501715	-0.513463
0.511955	0.499541	0.462673	0.424329	0.424329	0.384289	0.343151	0.323916	0.30079	0.257529	0.235665	0.191152	0.191152	0.146613	0.102953	0.0780975	0.0352891	0.0189267	-0.00606505	-0.0452226	-0.0825406	-0.0825406	-0.117475	-0.150232	-0.17322	-0.181149	-0.20985	-0.231243	-0.257289	-0.26159	-0.281463	-0.304082	-0.323411	-0.325552	-0.345037	-0.362813	-0.38082	-0.381359	-0.39775	-0.414225	-0.429198	-0.429198	-0.444065	-0.458515	-0.472547	-0.472223	-0.486104	-0.498672	-0.512219	-0.525611
0.522823	0.486115	0.471926	0.447931	0.432169	0.390727	0.34774	0.34774	0.303649	0.258553	0.236108	0.212956	0.167448	0.142979	0.0971629	0.0780975	0.0528401	0.0099414	-0.0312846	-0.0312846	-0.0701204	-0.106794	-0.130934	-0.141058	-0.17322	-0.196152	-0.22545	-0.22545	-0.252521	-0.277701	-0.298033	-0.321115	-0.323411	-0.342025	-0.361928	-0.38042	-0.38042	-0.397781	-0.414624	-0.43072	-0.429654	-0.444647	-0.460276	-0.473765	-0.472547	-0.487506	-0.499841	-0.512041	-0.512041	-0.525302
0.533979	0.509937	0.496311	0.456743	0.415477	0.415477	0.372514	0.327952	0.30723	0.282475	0.236108	0.212743	0.164981	0.117907	0.117907	0.0716914	0.0271605	0.00110087	-0.0157066	-0.0566724	-0.0820126	-0.11964	-0.11964	-0.155098	-0.188161	-0.211373	-0.218713	-0.24732	-0.268946	-0.294472	-0.298033	-0.31854	-0.340341	-0.360964	-0.360964	-0.380139	-0.397996	-0.416169	-0.415282	-0.43072	-0.447577	-0.462159	-0.478624	-0.475866	-0.489576	-0.504957	-0.517355	-0.51423	-0.529536	-0.539941
0.558033	0.520929	0.481719	0.466233	0.440645	0.397848	0.379174	0.333037	0.30723	0.285545	0.237293	0.188475	0.188475	0.139896	0.114159	0.0660371	0.0457142	0.0192706	-0.0252789	-0.0675019	-0.0675019	-0.107353	-0.144446	-0.169336	-0.203198	-0.211373	-0.234586	-0.263548	-0.290566	-0.290566	-0.315639	-0.338423	-0.358717	-0.359935	-0.379835	-0.398792	-0.41727	-0.41727	-0.433733	-0.449733	-0.467835	-0.464799	-0.478624	-0.496353	-0.509084	-0.504957	-0.521617	-0.533952	-0.54482	-0.54482
0.545514	0.532094	0.506947	0.466233	0.449843	0.405566	0.359541	0.359541	0.311837	0.289585	0.23912	0.21325	0.188381	0.137692	0.0877353	0.0877353	0.0392458	-0.00758129	-0.03461	-0.0517523	-0.0934762	-0.119653	-0.158447	-0.169336	-0.193979	-0.227147	-0.25763	-0.25763	-0.285894	-0.312438	-0.333774	-0.336225	-0.357267	-0.379045	-0.399232	-0.419718	-0.418458	-0.43564	-0.454997	-0.471238	-0.467835	-0.486252	-0.501015	-0.513993	-0.513993	-0.527015	-0.539602	-0.558138	-0.550806	-0.562446
0.557452	0.557452	0.517836	0.476371	0.459651	0.432435	0.386551	0.36653	0.317197	0.289585	0.266263	0.214506	0.16269	0.16269	0.111151	0.0606526	0.0329606	-0.0156137	-0.03461	-0.0618669	-0.105263	-0.146035	-0.146035	-0.183869	-0.209438	-0.243367	-0.250969	-0.274907	-0.304199	-0.330675	-0.330675	-0.355611	-0.378392	-0.399771	-0.399571	-0.419718	-0.439849	-0.457975	-0.454997	-0.474998	-0.490699	-0.506164	-0.506164	-0.519899	-0.53326	-0.554279	-0.566807	-0.566807	-0.579651	-0.590972
0.582583	0.543795	0.529314	0.486645	0.459651	0.441999	0.39472	0.345421	0.345421	0.29438	0.241995	0.216751	0.188988	0.136123	0.10869	0.0558265	0.0329606	0.00489894	-0.0435006	-0.0718486	-0.0894883	-0.132438	-0.159536	-0.198725	-0.209438	-0.234972	-0.268182	-0.299223	-0.323129	-0.327198	-0.353364	-0.376232	-0.39986	-0.399771	-0.422025	-0.441992	-0.461111	-0.461111	-0.478997	-0.49555	-0.517814	-0.511767	-0.533264	-0.548475	-0.56323	-0.56323	-0.576449	-0.590423	-0.616115	-0.602776
0.594933	0.555596	0.529314	0.513899	0.469655	0.42336	0.42336	0.374272	0.323179	0.299911	0.245721	0.245721	0.190455	0.135044	0.106632	0.0804207	0.027327	-0.00171903	-0.0526564	-0.0718486	-0.100656	-0.145456	-0.186906	-0.186906	-0.225189	-0.260719	-0.28694	-0.29342	-0.323129	-0.347672	-0.374604	-0.376232	-0.399461	-0.423065	-0.446146	-0.444081	-0.464263	-0.487432	-0.506037	-0.524172	-0.524172	-0.540669	-0.556886	-0.582843	-0.572771	-0.587318	-0.61528	-0.630498	-0.616115	-0.64638
0.581582	0.581582	0.540801	0.497599	0.480355	0.451697	0.432673	0.382776	0.330037	0.330037	0.275554	0.219744	0.192603	0.163088	0.106632	0.077504	0.0220224	-0.00171903	-0.0314564	-0.0822884	-0.129543	-0.158866	-0.173788	-0.214355	-0.24213	-0.279178	-0.28694	-0.312835	-0.343842	-0.369709	-0.372485	-0.39883	-0.424074	-0.447806	-0.446146	-0.470548	-0.491685	-0.511465	-0.511465	-0.530782	-0.548405	-0.575031	-0.565795	-0.582843	-0.610757	-0.628898	-0.61528	-0.646146	-0.663833	-0.683313
0.607599	0.593929	0.552301	0.508583	0.508583	0.462069	0.412515	0.3913	0.360853	0.306271	0.281266	0.223217	0.192603	0.164283	0.105383	0.0475657	0.0475657	-0.00833868	-0.0618838	-0.0925999	-0.112099	-0.158866	-0.188414	-0.231143	-0.231143	-0.270491	-0.306151	-0.333904	-0.339461	-0.369709	-0.396077	-0.424087	-0.449323	-0.449323	-0.473319	-0.495985	-0.522451	-0.516923	-0.537469	-0.56447	-0.584518	-0.575031	-0.60427	-0.623196	-0.657404	-0.642966	-0.66225	-0.701323	-0.726264	-0.70434
0.619359	0.579461	0.579461	0.536354	0.491001	0.472331	0.44267	0.3913	0.36893	0.313444	0.281266	0.254955	0.19515	0.135006	0.104639	0.0751657	0.0438272	-0.0152352	-0.0711314	-0.0711314	-0.123969	-0.173115	-0.204346	-0.218435	-0.260669	-0.290004	-0.327563	-0.333904	-0.362054	-0.393976	-0.42354	-0.42354	-0.450479	-0.475984	-0.503778	-0.499921	-0.522451	-0.550992	-0.572557	-0.572557	-0.594037	-0.615336	-0.648611	-0.635845	-0.657404	-0.69527	-0.720232	-0.748026	-0.748026	-0.777424
0.631085	0.605343	0.564128	0.54784	0.501429	0.472331	0.452629	0.400625	0.345274	0.345274	0.28775	0.260626	0.198444	0.166015	0.135657	0.0729928	0.0113491	0.0113491	-0.0476895	-0.103522	-0.13646	-0.155761	-0.204346	-0.236388	-0.279783	-0.290004	-0.320225	-0.356953	-0.390785	-0.420667	-0.422631	-0.451112	-0.480153	-0.507317	-0.507317	-0.532706	-0.557396	-0.588407	-0.580707	-0.603533	-0.637281	-0.661212	-0.648611	-0.686349	-0.711677	-0.739029	-0.739029	-0.769372	-0.80215	-0.868723
0.631085	0.616658	0.574688	0.574688	0.530524	0.482423	0.462298	0.43179	0.37774	0.353461	0.293727	0.232247	0.232247	0.168259	0.103867	0.0705936	0.0400331	-0.0218487	-0.0561533	-0.115175	-0.13646	-0.170185	-0.221584	-0.268349	-0.268349	-0.311332	-0.343399	-0.382276	-0.386959	-0.418137	-0.450729	-0.481729	-0.481729	-0.510374	-0.537484	-0.569729	-0.563733	-0.588407	-0.622018	-0.648136	-0.67357	-0.67357	-0.700441	-0.727797	-0.774774	-0.757226	-0.790115	-0.847994	-0.893484	-0.893484
0.642107	0.627137	0.60132	0.557892	0.540117	0.492813	0.462298	0.440912	0.386164	0.327684	0.327684	0.2659	0.20241	0.170863	0.136499	0.0705936	0.0362416	-0.0289789	-0.0561533	-0.0913132	-0.150199	-0.18639	-0.23975	-0.254935	-0.289371	-0.334859	-0.376145	-0.376145	-0.414815	-0.449515	-0.482365	-0.482273	-0.513202	-0.545847	-0.575205	-0.569729	-0.603226	-0.630836	-0.658304	-0.658304	-0.685735	-0.714088	-0.758028	-0.743275	-0.791297	-0.828117	-0.868318	-0.868318	-0.915995	-0.971776
0.666544	0.627137	0.611208	0.567721	0.521266	0.521266	0.472173	0.418147	0.393882	0.361149	0.300543	0.271799	0.20536	0.20536	0.137501	0.0684131	0.0320383	0.000394028	-0.0651806	-0.102671	-0.165145	-0.18639	-0.222744	-0.275738	-0.324417	-0.324417	-0.369105	-0.410087	-0.444236	-0.447564	-0.482365	-0.51635	-0.548838	-0.580459	-0.580459	-0.60986	-0.646849	-0.67755	-0.668224	-0.707907	-0.739465	-0.772143	-0.772143	-0.806734	-0.84505	-0.903476	-0.886909	-0.935687	-1.00992	-1.07757
0.676183	0.636138	0.594318	0.594318	0.549382	0.501198	0.479791	0.450175	0.426693	0.368212	0.306694	0.306694	0.241162	0.172246	0.137523	0.0659527	0.0320383	-0.00580607	-0.0753016	-0.141678	-0.141678	-0.202998	-0.260379	-0.298746	-0.31239	-0.360198	-0.397181	-0.440198	-0.444236	-0.479795	-0.517045	-0.553354	-0.551428	-0.584565	-0.621374	-0.6542	-0.646849	-0.68607	-0.718045	-0.751017	-0.751017	-0.78479	-0.821224	-0.874636	-0.918123	-0.903476	-0.967944	-1.02445	-1.09019	-1.09019
0.6607	0.644243	0.619495	0.601815	0.557269	0.508987	0.508987	0.456918	0.401804	0.375248	0.340881	0.276699	0.244575	0.174033	0.137523	0.100706	0.0275091	-0.0453811	-0.0453811	-0.11563	-0.181107	-0.22209	-0.24225	-0.282312	-0.337918	-0.388425	-0.42718	-0.434336	-0.477199	-0.515132	-0.553877	-0.553354	-0.591275	-0.626069	-0.660178	-0.660178	-0.694178	-0.727211	-0.77105	-0.761617	-0.796662	-0.845541	-0.8866	-0.874636	-0.931182	-0.980599	-1.04579	-1.03628	-1.10011	-1.17775
0.683641	0.667192	0.62675	0.582957	0.582957	0.53685	0.486685	0.462982	0.406703	0.375248	0.346709	0.280099	0.210583	0.210583	0.137323	0.0619711	0.0210138	-0.0129275	-0.0556152	-0.129264	-0.199197	-0.199197	-0.263988	-0.323219	-0.36533	-0.378293	-0.42718	-0.467145	-0.512047	-0.515132	-0.553879	-0.592829	-0.630033	-0.630033	-0.665657	-0.700757	-0.742763	-0.779804	-0.77105	-0.816685	-0.855805	-0.906548	-0.897359	-0.941748	-0.999714	-1.05354	-1.04579	-1.11271	-1.17951	-1.2532
0.689542	0.649695	0.631007	0.608079	0.562802	0.541229	0.491755	0.462982	0.43763	0.37879	0.315971	0.315971	0.246672	0.210743	0.135483	0.0984839	0.0571796	-0.0224459	-0.0993454	-0.145278	-0.173541	-0.242886	-0.287562	-0.350817	-0.36533	-0.407487	-0.460351	-0.507808	-0.507808	-0.551993	-0.59388	-0.63437	-0.632457	-0.67337	-0.711858	-0.749003	-0.749003	-0.786666	-0.825182	-0.872241	-0.864501	-0.906548	-0.958519	-1.00659	-0.999714	-1.05866	-1.11646	-1.1797	-1.244	-1.24904
0.693401	0.65314	0.631007	0.611012	0.566736	0.543938	0.518247	0.466871	0.440042	0.380815	0.348679	0.316527	0.247891	0.172377	0.172377	0.0941062	0.0130972	-0.0325499	-0.0671885	-0.145278	-0.19262	-0.265587	-0.287562	-0.333482	-0.394836	-0.450657	-0.450657	-0.502493	-0.544971	-0.590972	-0.634249	-0.634249	-0.675864	-0.715203	-0.757615	-0.754249	-0.79274	-0.837164	-0.877782	-0.872241	-0.92046	-0.964283	-1.0118	-1.0118	-1.06257	-1.11784	-1.1761	-1.17887	-1.244	-1.30512
0.713396	0.674368	0.633008	0.611438	0.589597	0.543938	0.519511	0.467092	0.440042	0.41104	0.349258	0.281777	0.244424	0.210011	0.131173	0.0867508	0.00346896	-0.0325499	-0.0809459	-0.163201	-0.241214	-0.241214	-0.313449	-0.361224	-0.426012	-0.439759	-0.484904	-0.537931	-0.587988	-0.587988	-0.633016	-0.676229	-0.718495	-0.717962	-0.757615	-0.800712	-0.841534	-0.837164	-0.882368	-0.924626	-0.96899	-0.96899	-1.01527	-1.06575	-1.11748	-1.17279	-1.17279	-1.23166	-1.29519	-1.34756
0.693955	0.673117	0.63213	0.611438	0.588389	0.542235	0.493163	0.493163	0.438393	0.379976	0.346311	0.315092	0.244424	0.20403	0.124889	0.124889	0.0402487	-0.0458039	-0.0972523	-0.131237	-0.213437	-0.265156	-0.341058	-0.409684	-0.409684	-0.472715	-0.529966	-0.574997	-0.581904	-0.630819	-0.673718	-0.71786	-0.718495	-0.760753	-0.803014	-0.843837	-0.843837	-0.885725	-0.929772	-0.972922	-0.97143	-1.01807	-1.06571	-1.11532	-1.11532	-1.16859	-1.22466	-1.27387	-1.28439	-1.34756
0.691574	0.673117	0.650779	0.608759	0.563683	0.537044	0.515811	0.464672	0.434117	0.374289	0.374289	0.310003	0.23841	0.195005	0.160159	0.0783038	0.0281769	-0.0617692	-0.0972523	-0.15059	-0.236746	-0.316787	-0.316787	-0.391519	-0.458003	-0.505774	-0.519107	-0.574997	-0.619313	-0.66872	-0.673718	-0.71624	-0.759964	-0.80164	-0.80294	-0.845412	-0.887488	-0.929637	-0.973227	-0.973227	-1.01752	-1.06367	-1.10801	-1.11255	-1.16335	-1.20894	-1.26321	-1.27387	-1.3196	-1.37819
0.708568	0.668634	0.644053	0.601223	0.583704	0.556697	0.508265	0.456619	0.456619	0.400999	0.338317	0.299289	0.270608	0.195005	0.149007	0.0638117	0.0281769	-0.0246779	-0.116135	-0.205759	-0.260997	-0.290291	-0.368939	-0.420607	-0.490976	-0.490976	-0.5529	-0.610228	-0.654354	-0.663028	-0.711302	-0.75303	-0.799333	-0.80164	-0.842519	-0.885606	-0.928783	-0.928783	-0.971508	-1.01589	-1.05722	-1.06091	-1.10801	-1.15067	-1.20062	-1.20894	-1.25217	-1.30611	-1.34584	-1.4006
0.700125	0.659383	0.617701	0.617701	0.573601	0.527542	0.496289	0.477406	0.423446	0.387689	0.326516	0.299289	0.256783	0.182096	0.0992448	0.0992448	0.0109067	-0.0799522	-0.137503	-0.172533	-0.229139	-0.316718	-0.397719	-0.397719	-0.471258	-0.539323	-0.586083	-0.598747	-0.654354	-0.697125	-0.74726	-0.793669	-0.793669	-0.839456	-0.882511	-0.921239	-0.925595	-0.969122	-1.00823	-1.05178	-1.05722	-1.0971	-1.14324	-1.18146	-1.19112	-1.24126	-1.27926	-1.33001	-1.34584	-1.38254
0.673643	0.673643	0.632099	0.589327	0.558756	0.543809	0.496289	0.462523	0.408081	0.387689	0.348969	0.284345	0.211596	0.162674	0.132712	0.0802091	-0.00912226	-0.102532	-0.102532	-0.195455	-0.286271	-0.342632	-0.371715	-0.449889	-0.500494	-0.568183	-0.586083	-0.631203	-0.686216	-0.738512	-0.738512	-0.787408	-0.833071	-0.871126	-0.878443	-0.91596	-0.958783	-1.00202	-1.00202	-1.04586	-1.08971	-1.12589	-1.17142	-1.18146	-1.21767	-1.26536	-1.31466	-1.31466	-1.36476	-1.41587
0.68718	0.645261	0.614746	0.571154	0.558756	0.526039	0.477483	0.440572	0.426228	0.369238	0.327188	0.26227	0.239493	0.190987	0.110656	0.024855	0.024855	-0.0672619	-0.161039	-0.220247	-0.254021	-0.342632	-0.397467	-0.477072	-0.548977	-0.548977	-0.613778	-0.674318	-0.715547	-0.727484	-0.766787	-0.816298	-0.863284	-0.863284	-0.907542	-0.952209	-0.986804	-0.994795	-1.03801	-1.07247	-1.11631	-1.12589	-1.16024	-1.20568	-1.25164	-1.25164	-1.2989	-1.34759	-1.37781	-1.39649
0.667743	0.625721	0.625721	0.581956	0.53739	0.501139	0.453152	0.440572	0.400901	0.34487	0.282582	0.282582	0.214117	0.139433	0.0850888	0.0558009	-0.0331535	-0.0920628	-0.185845	-0.220247	-0.278727	-0.367986	-0.450276	-0.450276	-0.526474	-0.573317	-0.638831	-0.657093	-0.698315	-0.754527	-0.804327	-0.804327	-0.852658	-0.898646	-0.932638	-0.975977	-0.986804	-1.01984	-1.06219	-1.10518	-1.10518	-1.14895	-1.19275	-1.22333	-1.23786	-1.26807	-1.31318	-1.35902	-1.35902	-1.40578
0.641876	0.634319	0.591573	0.555191	0.509496	0.501139	0.462469	0.4128	0.358284	0.358284	0.300175	0.234668	0.184033	0.163064	0.0850888	0.0282014	-0.060116	-0.119435	-0.151844	-0.244881	-0.302337	-0.390172	-0.421948	-0.473175	-0.547985	-0.617327	-0.617327	-0.680158	-0.73706	-0.773763	-0.791585	-0.839973	-0.873558	-0.920106	-0.932638	-0.964787	-1.00776	-1.05134	-1.05134	-1.09338	-1.12309	-1.1657	-1.17981	-1.20889	-1.25209	-1.29636	-1.32265	-1.3407	-1.38581	-1.41056
0.641876	0.604248	0.560478	0.516358	0.516358	0.469664	0.421224	0.377364	0.369653	0.313316	0.265503	0.202063	0.202063	0.130969	0.0533678	-0.00359701	-0.0296995	-0.119435	-0.178236	-0.268743	-0.302337	-0.357464	-0.441959	-0.521364	-0.521364	-0.592388	-0.658829	-0.697396	-0.755206	-0.773763	-0.808281	-0.859398	-0.905722	-0.905722	-0.951209	-0.980775	-1.02447	-1.03802	-1.06656	-1.10951	-1.15115	-1.15115	-1.19344	-1.23628	-1.26202	-1.27907	-1.32265	-1.34722	-1.39014	-1.41056
0.608166	0.564351	0.564351	0.520016	0.477356	0.431782	0.427377	0.382681	0.331458	0.276353	0.226449	0.215441	0.149553	0.0952409	0.0198205	-0.00359701	-0.0612698	-0.146708	-0.235609	-0.235609	-0.324112	-0.409774	-0.458837	-0.490589	-0.566279	-0.608365	-0.67274	-0.67274	-0.733683	-0.789323	-0.82105	-0.840512	-0.890771	-0.920077	-0.964543	-0.980775	-1.00884	-1.05184	-1.09384	-1.11955	-1.1363	-1.17764	-1.2027	-1.24425	-1.26202	-1.28613	-1.32784	-1.37009	-1.37009	-1.41218
0.566109	0.566182	0.521935	0.477779	0.432566	0.432566	0.386159	0.336136	0.287678	0.283293	0.226449	0.174963	0.110086	0.0952409	0.0402299	-0.0367019	-0.118427	-0.118427	-0.203619	-0.290707	-0.343131	-0.426009	-0.426009	-0.504429	-0.578181	-0.617103	-0.647138	-0.708987	-0.742687	-0.798887	-0.82105	-0.851327	-0.899963	-0.947876	-0.947876	-0.991704	-1.0352	-1.06049	-1.07805	-1.11955	-1.1439	-1.18564	-1.2027	-1.22629	-1.26741	-1.28921	-1.30877	-1.34987	-1.37043	-1.41121
0.564572	0.519668	0.475796	0.428034	0.431553	0.385887	0.33786	0.29012	0.287678	0.237937	0.182465	0.122412	0.122412	0.0561956	0.00228603	-0.0697096	-0.0926376	-0.147293	-0.22796	-0.31043	-0.31043	-0.392326	-0.471817	-0.514665	-0.547065	-0.617103	-0.65352	-0.717097	-0.742687	-0.773818	-0.828793	-0.87941	-0.87941	-0.927137	-0.974198	-0.99882	-1.04166	-1.04166	-1.0843	-1.12613	-1.14838	-1.167	-1.20826	-1.2297	-1.26957	-1.28921	-1.30969	-1.34987	-1.38968	-1.38968
0.515771	0.519668	0.471572	0.428034	0.383771	0.383771	0.33786	0.29012	0.240419	0.237937	0.182465	0.130793	0.0695856	0.0695856	0.00228603	-0.0697096	-0.123044	-0.147293	-0.22796	-0.279244	-0.359392	-0.392326	-0.438071	-0.514665	-0.58618	-0.62276	-0.65352	-0.717097	-0.748089	-0.803499	-0.828793	-0.856444	-0.906021	-0.952847	-0.952847	-0.99882	-1.02256	-1.06468	-1.0843	-1.10689	-1.14838	-1.18879	-1.18879	-1.2297	-1.26957	-1.28936	-1.30969	-1.34987	-1.36852	-1.40758
[truncated: 60 more columns]
