# Supplementary material for: Can Retinal Ganglion Cell Dipoles Seed Iso-Orientation Domains in the Visual Cortex?
Source: PLoS One. 2014 Jan 24;9(1):e86139. doi: 10.1371/journal.pone.0086139 (PMC3901677; doi:10.1371/journal.pone.0086139)
Supplement: Source Code S3 — Source code for simulating mPIPP mosaics (Source_Code_S3.m). (M) [file pone.0086139.s005.m]

path = '/home/manuel/Desktop/reverse_engineering/for_refereee/program/';

is = [path 'on_lattice.dat' ];
ON = dlmread(is);
is = [path 'off_lattice.dat' ];
OFF = dlmread(is);    
is = [path 'param.dat' ];
PARAM = dlmread(is);   
is = [path 'map.dat' ];
mapfl = dlmread(is); 

boxlimx = PARAM(1);
boxlimy = PARAM(2);
crit_dist=PARAM(3);

flag=2;

maxdist = sqrt(boxlimx.^2 + boxlimy.^2);
counter = 1;

for i=1:length(OFF)
    for j=1:length(ON)
        dist = norm(OFF(i,:) - ON(j,:));
        if dist < crit_dist
            pos = (OFF(i,:)+ON(j,:))./2;
            z = (OFF(i,:)-ON(j,:))*[1;1i];
            ONs(counter,1) = ON(j,1);
            ONs(counter,2) = ON(j,2);
            OFFs(counter,1) = OFF(i,1);
            OFFs(counter,2) = OFF(i,2);
            DIPOLES(counter,1) = pos(1);
            DIPOLES(counter,2) = pos(2);
            DIPOLES(counter,3) = mod(angle(z)+pi,pi);
            counter = counter + 1;
        end
    end
end
        
black = [ 0, 0, 0.01];
white = [1, 1, 0.99];

figure(1)
ms=7;
lw=5;
width_ratio = 1.4;
cma = hsv;

imagesc(-(boxlimx/2):(boxlimx/2),-(boxlimy/2):(boxlimy/2),mapfl);
caxis([-pi/2,pi/2]);
colormap(cma);
set(gca,'ydir','normal');
for i=1:length(DIPOLES)
    col = 1+ceil(63*(DIPOLES(i,3))./pi);
    im5=line([ONs(i,1),OFFs(i,1)],[ONs(i,2),OFFs(i,2)],'Color','k','LineWidth',lw*width_ratio);
    im4=line([ONs(i,1),OFFs(i,1)],[ONs(i,2),OFFs(i,2)],'Color',cma(col,:),'LineWidth',lw);
    hold on;
end
im2=plot(OFF(:,1),OFF(:,2),'o','MarkerEdgeColor',black,'MarkerFaceColor',black,'MarkerSize',ms);
daspect([1 1 1]);
set(gca, 'tickdir','out');
im3=plot(ON(:,1),ON(:,2),'o','MarkerEdgeColor',black,'MarkerFaceColor',white,'MarkerSize',ms);
for i=1:length(DIPOLES)
    norm1=sqrt((ONs(i,1)-OFFs(i,1)).^2 + (ONs(i,2)-OFFs(i,2)).^2);
    im6=line([ONs(i,1)- .5*(ONs(i,1)-OFFs(i,1))./norm1,OFFs(i,1)],[ONs(i,2)- .5*(ONs(i,2)-OFFs(i,2))./norm1, OFFs(i,2) ],'Color',black,'LineWidth',lw*0.1);
end
axis off;
box off;
hold off;
